# Supplementary material for: MariClus: Your One-Stop Platform for Information on Marine Natural Products, Their Gene Clusters and Producing Organisms
Source: Mar Drugs. 2023 Aug 15;21(8):449. doi: 10.3390/md21080449 (PMC10455768; doi:10.3390/md21080449)
Supplement: Supplementary file 1 [file marinedrugs-21-00449-s001.zip]

Archive with 1 entries (1 files):
- marinedrugs-2519661-supplementary.pdf
